# Supplementary material for: Genetic monogamy and mate choice in a pair-living primate
Source: Sci Rep. 2020 Nov 23;10:20328. doi: 10.1038/s41598-020-77132-9 (PMC7683532; doi:10.1038/s41598-020-77132-9)
Supplement: Supplementary file 1 — Supplementary Information 1. [file 41598_2020_77132_MOESM1_ESM.xlsx]

## Sheet: Sheet1
Table S1. Genotypes, mtDNA haplotypes and parentage analysis results. Adult male and female of each group are highlighted in bold. Mismatches between the putative parents (adult male and female of the group) and offspring are highlighted in red.
Group ID	Group habituated since	Home range size, ha*	Animal ID	Sex	Presence during the study period	Mother seen nursing	MtDNA haplotype	Assigned mother (Delta score from Cervus analysis)	Assigned father (Delta score from Cervus analysis)	chr01b_1	chr01b_2	chr03e_1	chr03e_2	chr05c_1	chr05c_2	chr05g_1	chr05g_2	chr06a_1	chr06a_2	chr07a_1	chr07a_2	chr08a_1	chr08a_2	chr08f_1	chr08f_2	chr09a_1	chr09a_2	chr10a_1	chr10a_2	chr11e_1	chr11e_2	chr12b_1	chr12b_2	chr13a_1	chr13a_2	chr14b_1	chr14b_2	chr16a_1	chr16a_2	chr18a_1	chr18a_2	chr21a_1	chr21a_2	chrXa_1	chrXa_2
1	1997	7.81	Moody	Male	Present from the beginning**		A			111	113	124	124	111	111	102	104	86	90	110	110	89	87a	NA	NA	111	113	96	108	102	116	74	88	101b	101b	165	167	113	113	104	104	161a	160	113	NA
			Pomfrey	Female	Present from the beginning		B			89	99	130	134	109	111	104	114	92a	100	106	108	89	87b	111	125	111	113	98	102	102	104	88	88	101a	101a	161	163	113	113	96	102	161a	161a	115	113
			Snape	Male	Present from the beginning until Sep 2018		B	Pomfrey (9.61E+00)	Moody (9.11E+00)	89	113	124	134	109	111	104	114	92a	90	106	110	89	87b	125	125	111	111	96	96	102	102	74	88	101a	101b	161	163	113	113	96	104	161a	160	115	113
			Hermione	Female	Present from the beginning until August 2019		B	Pomfrey (6.60E+00)	Moody (4.54E+00)	99	113	124	134	109	111	102	114	92a	90	106	110	89	87b	109	125	111	113	98	108	102	102	74	88	101a	101b	163	167	113	113	96	104	161a	160	115	NA
			Neville	Male	Born 05/06/2018***	Yes	B	Pomfrey (1.23E+01)	Moody (9.77E+00)	99	113	124	134	109	111	102	114	90	92a	106	110	89	87b	NA	NA	111	113	102	108	104	116	88	88	101a	101b	163	165	113	113	96	104	161a	160	115	NA
2	2017-09-01	3.6	Bill	Male	Present from the beginning		C			89	89	136	138	111	125	104	106	96	100	108	116	86	87b	135	135	109	127	100	100	102	118	88	90	101b	101b	155	155	113	113	100	106	157	161a	125	NA
			Fleur	Female	Present from the beginning		D			119	121	128	130	103	113	106	108	90	102	108	110	87b	87c	111	125	109	115	106	108	102	102	88	88	101b	101b	169	171	113	113	100	104	157	161a	105	107
			Victoire	Male	Born 26/10/2018	Yes	D	Fleur (9.31E+00)	Bill (1.96E+01)	89	119	138	130	103	125	104	106	100	102	108	108	87b	87b	111	135	109	127	100	106	102	118	88	90	101b	101b	155	169	113	113	104	106	157	161a	107	NA
3	2017-10-01	6.44	Lucius	Male	Present from the beginning		E			111	121	118	134	113	117	102	108	92a	118	112	114	86	87c	109	131	109	111	102	104	98	104	88	90	101a	101b	147	147	113	113	98	124	161a	160	117	NA
			Bellatrix	Female	Present from the beginning		B			117	119	124	124	111	115	108	108	92a	88	108	114	87b	89	123	125	109	113	104	106	106	106	88	90	101b	101b	159	169	113	113	110	112	161a	160	119	121
			Dolores	Female	Present from the beginning until Sep 2019		B	Bellatrix (9.05E+00)	Lucius (7.33E+00)	121	119	124	134	111	117	102	108	92a	118	108	112	86	89	125	131	109	111	104	104	98	106	88	88	101b	101b	147	169	113	113	110	124	161a	160	117	121
			Sybill	Female	Born Aug 2017	Yes	B	Bellatrix (1.11E+01)	Lucius (6.17E+00)	111	117	124	134	111	117	102	108	88	118	108	114	87b	87c	109	125	111	113	102	104	98	106	88	90	101a	101b	147	169	113	113	112	98	161a	160	117	119
			[Norris]	Female	Born 11/11/2018	Yes	NA
4	2018-06-01	10.1	Remus	Male	Present from the beginning		F			97	117	116	118	103	103	104	104	92a	92b	108	108	87b	89	111	125	109	111	102	114	104	104	88	90	101a	101b	149	161	113	119	102	102	157	161b	107	NA
			Rowena	Female	Present from the beginning		G			111	119	122	128	111	111	106	116	88	108	108	110	87b	89	111	133	111	127	94	102	102	106	74	88	101b	101b	147	165	113	113	114	116	161a	160	107	117
			Hedwig	Female	Present from the beginning		H	NA	Remus (1.23E+01)	97	97	118	132	103	113	102	104	92b	94	108	112	87b	87b	111	111	109	111	102	102	104	104	88	90	101b	106	149	149	113	119	102	96	161a	161b	105	107
5	2018-08-01	4.52	Hagrid	Male	Present from the beginning		B			89	105	130	134	109	115	110	114	92a	94	108	114	87b	89	113	125	111	113	94	94	98	104	88	90	101a	101c	155	161	113	113	102	106	157	161a	113	NA
			Minerva	Female	Present from the beginning		I			113	117	126	132	103	111	104	112	88	90	108	110	87b	87c	111	125	109	115	100	106	102	108	88	90	101a	101b	157	161	113	117	80	112	160	161a	107	127
			Buckbeak	Male	Present from the beginning until July 2019		I	Minerva (5.08E+00)	Hagrid (1.05E+01)	105	113	130	132	109	111	104	114	90	92a	110	114	87b	89	113	125	113	115	94	106	104	108	88	88	101b	101c	155	157	113	113	106	112	161a	161a	127	NA
			Dobby	Female	Born 20/02/2019	Yes	I	Minerva (5.46E+00)	Hagrid (9.68E+00)	89	117	126	134	111	115	104	110	90	92a	110	114	87b	89	111	113	111	115	94	106	102	104	88	90	101b	101c	155	157	113	113	102	80	160	161a	107	113
6	2017-08-01	10.09	Arthur	Male	Present from the beginning		B			111	111	118	134	111	117	102	114	92b	118	112	114	87c	89	109	113	111	111	104	108	98	102	88	90	101a	101b	147	157	113	113	96	124	161a	161a	113	NA
			Molly	Female	Present from the beginning		E			121	123	130	134	111	113	102	108	90	92a	110	112	86	87c	109	131	109	111	102	108	104	108	88	88	101a	101a	147	165	113	113	90	96	161a	161a	105	117
			Gabriel	Male	Present from the beginning until Sep 2017		E	Molly (1.42E+01)	Arthur (1.95E+00)	NA	NA	118	130	111	113	102	108	92a	118	110	112	86	87c	131	109	109	111	102	108	98	108	88	90	101a	101a	147	165	113	113	90	96	161a	161a	105	NA
			Fred	Male	Present from the beginning		E	Molly (1.17E+01)	Arthur (3.71E+00)	NA	NA	118	134	111	113	102	108	90	118	110	114	86	87c	NA	NA	109	111	108	108	98	108	NA	NA	101a	101b	147	157	113	113	90	124	161a	161a	117	NA
			George	Male	Present from the beginning		E	Molly (9.75E+00)	Arthur (5.40E+00)	NA	NA	118	130	113	117	102	108	92a	118	112	114	86	87c	131	109	111	111	102	108	98	104	NA	NA	101a	101b	165	157	113	113	90	124	161a	161a	117	NA
			Ron	Male	Born 05/10/2017	Yes	E	Molly (1.03E+01)	Arthur (5.13E+00)	NA	NA	134	130	113	117	108	114	92a	92b	112	122	87c	87c	131	109	111	111	102	104	98	104	NA	NA	101a	101b	147	165	113	113	90	96	161a	161a	105	NA
			Ginny	Female	Born 10/10/2018	Yes	E	Molly (3.45E+00)	Arthur (3.80E+00)	NA	NA	NA	NA	NA	NA	102	108	92b	90	NA	NA	87c	89	NA	NA	109	111	102	104	98	104	88	88	101a	101b	NA	NA	113	113	NA	NA	NA	NA	105	113
			[Rose]	NA	Born Aug 2019		NA
7	2018-07-01	7.91	Rolf	Male	Present from the beginning		J			113	117	132	132	111	111	106	116	92b	92b	112	114	87b	89	113	109	109	123	100	102	90	104	88	88	101b	101b	163	163	113	119	104	114	157	161	111	NA
			Luna	Female	Present from the beginning		E			121	123	130	134	111	113	104	108	90	92a	110	112	86	87c	109	131	109	111	102	108	104	108	88	74	101a	101a	147	165	113	113	90	98	157	161	105	117
			[Lorcan]	NA	Born Nov 2018, disappeared summer 2019		NA
8	2018-08-01	3.96	Newt	Male	Present from the beginning		E			115	115	128	132	103	121	102	104	92a	94	112	114	87b	87c	109	111	109	111	96	104	102	106	74	88	101b	101b	151	157	113	119	98	108	161a	161a	121	NA
			Tina	Female	Present from the beginning		K			119	121	130	132	121	111	104	106	112	112	108	114	87b	87b	131	111	111	113	100	102	102	102	88	88	101b	101b	147	153	NA	NA	106	98	NA	NA	115	125
			Harry	Male	Present from the beginning		K	Tina (8.76E+00)	Newt (1.19E+01)	NA	NA	130	132	103	121	104	104	92a	112	112	114	87b	87c	109	111	109	113	102	104	102	102	88	74	101b	101b	147	157	NA	NA	98	108	NA	NA	115	NA
9	2018-08-01	4.14	Dean	Male	Present from the beginning		K			NA	NA	126	128	111	111	104	106	96	112	108	114	86	87b	109	135	109	127	102	102	102	102	88	88	101a	101c	147	173	113	113	106	98	161a	160	115	NA
			[Parvati]	Female	Present from the beginning		NA
			Cho	Female	Present from the beginning		L	NA	Dean (8.37E+00)	NA	NA	126	130	109	111	102	104	92a	96	114	116	87b	87b	109	125	109	127	102	102	102	102	88	88	101a	101b	149	173	113	115	120	98	NA	NA	105	125
			Cedric	Male	Present from the beginning		L	NA	Dean (1.32E+01)	NA	NA	126	128	111	111	104	106	92a	112	114	114	87b	87b	125	135	109	127	102	102	102	102	88	88	101a	101c	159	173	113	115	102	106	161a	161b	115	NA
10	2018-07-01	10.31	Albus	Male	Present from the beginning		M			NA	NA	124	126	103	109	106	114	90	94	114	116	86	89	137	139	115	115	102	102	102	116	88	88	101b	101b	147	169	113	113	110	102	161a	160	125	NA
			Augusta	Female	Present from the beginning		N			113	113	126	136	109	111	106	110	92a	100	114	122	89	93	113	123	111	111	100	108	98	124	88	88	101b	101b	165	167	113	113	120	104	161a	161b	113	121
			Tonx	Male	Present from the beginning		N	Augusta (1.74E+01)	Albus/Newt (0.00E+00) (see main text)	NA	NA	126	126	103	109	106	106	90	92a	114	108	87b	93	NA	NA	111	111	104	108	102	124	88	88	101b	101b	NA	NA	113	113	120	110	161a	161b	NA	NA
11	2018-09-01	4.11	Snape	Male	Subadult from Group 1, dispersed and established a new territory with Narcissa in Sep 2018 (see main text)		B	Pomfrey (9.61E+00)	Moody (9.11E+00)	89	113	124	134	109	111	104	114	92a	90	106	110	89	87b	125	125	111	111	96	96	102	102	74	88	101a	101b	161	163	113	113	96	104	161a	160	115	113
			Narcissa	Female	Appeared in the study area shortly after the dispersal of Snape		F	NA	NA	NA	NA	106	130	119	115	104	108	92a	92a	112	118	NA	NA	125	131	109	115	94	100	104	104	88	88	101b	101b	167	171	113	113	102	102	NA	NA	115	121
12	2017-12-01	12.98	[Binns]	Male	Present from the beginning		NA
			Hooch	Female	Present from the beginning		G			99	99	116	128	111	111	102	116	90	92a	110	112	87b	87b	109	133	111	127	94	100	104	106	88	90	101b	101b	151	165	113	113	104	114	NA	NA	107	121
			[Sprout]	NA	Present from the beginning		NA
			[Gilderoy]	NA	Present from the beginning		NA
13	2018-07-01	7.62	[Vernon]	Male	Present from the beginning		NA
			Petunia	Female	Present from the beginning		A			99	113	124	128	111	113	104	106	90	112	106	108	86	89	109	135	107	115	104	104	98	102	88	88	101b	106	159	159	115	115	NA	NA	161a	160	105	109
			[Dudley]	NA	Present from the beginning		NA
14	2018-06-01	NA	Voldemort	Male	Present from the beginning		M			109	109	118	118	109	111	106	110	90	94	108	116	87b	87b	125	143	115	129	96	104	102	102	90	74	101b	101c	157	165	113	113	78	104	161a	160	115	NA
			[Tom]	Female	Present from the beginning		NA
* Estimated using the 95% fixed kernel density method with ArcGIS Desktop 10.6 (ESRI)
** Data collection started in June 2017 (see the main text)
*** Dates of birth estimated as as the midpoint between the dates when a group was last seen without and first seen with an infant. The difference between these dates varied between 0 and 26 days.
