# Supplementary material for: Genetic monogamy and mate choice in a pair-living primate
Source: Sci Rep. 2020 Nov 23;10:20328. doi: 10.1038/s41598-020-77132-9 (PMC7683532; doi:10.1038/s41598-020-77132-9)
Supplement: Supplementary file 3 — Supplementary Information 3. [file 41598_2020_77132_MOESM3_ESM.xlsx]

## Sheet: Sheet1
Table S3. Genotypes of 8 New Worlds monkey species based on the set of 27 newly developed microsatellite loci.
Species	Sex	chr01b_1	chr01b_2	chr02a_1	chr02a_2	chr02b_1	chr02b_2	chr03e_1	chr03e_2	chr04a_1	chr04a_2	chr05c_1	chr05c_2	chr05g_1	chr05g_2	chr06a_1	chr06a_2	chr06b_1	chr06b_1	chr07a_1	chr07a_2	chr08a_1	chr08a_2	chr08f_1	chr08f_2	chr09a_1	chr09a_2	chr10a_1	chr10a_2	chr10b_1	chr10b_2	chr11e_1	chr11e_2	chr11f_1	chr11f_2	chr12a_1	chr12a_2	chr12b_1	chr12b_2	chr13a_1	chr13a_2	chr13b_1	chr13b_2	chr14b_1	chr14b_2	chr16a_1	chr16a_2	chr16b_1	chr16b_2
Callimico goeldii_Total*	Female	NA	NA	NA	NA	NA	NA	NA	NA	NA	NA	NA	NA	NA	NA	NA	NA	NA	NA	NA	NA	NA	NA	NA	NA	NA	NA	NA	NA	NA	NA	NA	NA	NA	NA	NA	NA	NA	NA	NA	NA	NA	NA	NA	NA	NA	NA	NA	NA
Callimico goeldii_Separate	Female	75	87	123	123	183	185	114	114	NA	NA	112	112	NA	NA	NA	NA	NA	NA	115	115	139a	139b	NA	NA	NA	NA	94	94	124	126	112	114	NA	NA	129a	129b	NA	NA	111	117	NA	NA	123	123	153	153	NA	NA
Chiropotes satanas_Total	Female	69	85	NA	NA	145	147	NA	NA	124	140	NA	NA	112	112	NA	NA	NA	NA	123	123	85	85	NA	NA	NA	NA	104	104	NA	NA	106	114	NA	NA	93	101	NA	NA	NA	NA	NA	NA	167a	167b	NA	NA	NA	NA
Chiropotes satanas_Separate	Female	69	85	NA	NA	145	147	NA	NA	124	140	124	128	112	112	NA	NA	NA	NA	123	123	85	85	NA	NA	NA	NA	104	104	95	95	106	114	NA	NA	93	101	NA	NA	159	169	NA	NA	167a	167b	131	147	NA	NA
Ateles fusciceps_Total	Female	71	71	123	123	167	169	114	116	111	111	138	140	112a	112b	123	123	NA	NA	NA	NA	95	95	101	103	NA	NA	NA	NA	101	107	111	121	NA	NA	113	117	NA	NA	127	127	NA	NA	NA	NA	NA	NA	NA	NA
Ateles fusciceps_Separate	Female	71	71	123	123	167	168	114	116	111	111	138	140	112a	112b	123	125	136	138	108	110	95	95	101	103	NA	NA	NA	NA	101	107	111	121	NA	NA	113	117	80	80	127	127	NA	NA	NA	NA	NA	NA	NA	NA
Aotus azarae_Total	Female	NA	NA	123	125	143	143	132	136	97	97	117	117	112	112	108	108	NA	NA	108	108	99	99	97	97	131	131	90	90	112a	112b	124	134	NA	NA	105	117	NA	NA	95	114	117a	117b	157	157	117	119	NA	NA
Aotus azarae_Separate	Female	85	107	123	125	143	143	132	136	97	97	117	117	112	112	108	108	NA	NA	108	108	99	99	97	97	131	131	90	90	112a	112b	124	134	NA	NA	105	117	94	94	95	95	117a	117b	157	157	117	119	NA	NA
Saimiri boliviensis_Total	Female	75	75	125	125	175	175	112	112	121	128	102	102	116	118	104	106	NA	NA	106	112	91	91	114	116	117	125	100	102	104	104	100a	100b	NA	NA	105	125	NA	NA	103	103	146	154	143a	143b	NA	NA	NA	NA
Saimiri boliviensis_Separate	Female	75	75	125	125	175	175	112	112	121	128	102	102	116	118	104	106	84	128	106	112	91	91	114	116	117	125	100	102	104	104	100a	100b	NA	NA	105	125	102	110	103	103	146	154	143a	143b	133	137	NA	NA
Alouatta seniculus_Total	Male	NA	NA	121	121	151	151	112	112	115	115	138	146	106	108	NA	NA	NA	NA	NA	NA	95	95	125	131	NA	NA	NA	NA	111	117	102	102	NA	NA	105	119	NA	NA	108	110	NA	NA	NA	NA	119	123	NA	NA
Alouatta seniculus_Separate	Male	123	125	121	121	151	151	112	112	115	115	128	146	106	108	NA	NA	NA	NA	NA	NA	95	95	125	131	NA	NA	NA	NA	111	117	102	102	NA	NA	105	119	NA	NA	NA	NA	NA	NA	NA	NA	119	123	NA	NA
Sapajus xanthosternos_Total	Female	103	103	123	123	155	155	NA	NA	127	131	128	134	100	100	68	68	NA	NA	119	125	99	101	125	135	105	107	106	114	110	112	142	142	NA	NA	127	127	NA	NA	102	132	147	147	179	187	NA	NA	NA	NA
Sapajus xanthosternos_Separate	Female	103	103	123	123	155	155	NA	NA	127	131	128	134	100	100	68	68	136a	136b	119	125	99	101	125	135	105	107	106	114	110	112	142	142	NA	NA	127	127	102	112	132	132	147	147	179	187	NA	NA	NA	NA
Plecturocebus cupreus_Total	NA	89	111	123	123	139	141	122	130	99	99	105	111	106	114	104	104	NA	NA	110	114	87	93	NA	NA	111	125	96	100	86	86	102	102	NA	NA	105	107	NA	NA	101a	101b	137	137	157	161	NA	NA	NA	NA
Plecturocebus cupreus_Separate	NA	89	111	123	123	139	141	122	130	99	99	105	111	106	114	104	104	NA	NA	110	114	87	93	NA	NA	111	125	96	100	86	86	102	102	NA	NA	105	107	88	88	101a	101b	137	137	157	161	113	115	NA	NA
*Total: one multiplex reaction with all 27 primer pairs. Separate: 3 separate multiplex reactions with the pools of primer pairs chr01b¬–chr07a, chr08a–chr12a, chr12b¬–chrXa (in the same order as in the table). See Supplementary section S1 for details
**Letters indicate cryptic alleles
Alleles with number of reads between 100 and 250
NA: < 100 reads, alleles not called
[truncated: 6 more columns]
